# Supplementary material for: Circ_0008068 facilitates the oral squamous cell carcinoma development by microRNA-153-3p/acylgycerol kinase (AGK) axis
Source: Bioengineered. 2022 May 29;13(5):13055–69. doi: 10.1080/21655979.2022.2074106 (PMC9275858; doi:10.1080/21655979.2022.2074106)
Supplement: Supplemental Material [file KBIE_A_2074106_SM4201.zip]

Archive with 5 entries (4 files):
- supplementary/
- supplementary/FIGS1.tif
- supplementary/FIGS2.tif
- supplementary/IRB.jpg
- supplementary/original wb.pdf
